# Supplementary material for: Pharmacokinetic comparison of quercetin, isoquercitrin, and quercetin-3-O-β-D-glucuronide in rats by HPLC-MS
Source: PeerJ. 2019 Mar 26;7:e6665. doi: 10.7717/peerj.6665 (PMC6440464; doi:10.7717/peerj.6665)
Supplement: Supplemental Information 5 — Raw data exported from the Agilent ChemStation Software applied for preparation for Fig. 2 for the selected ion monitoring chromatograms of puerarin (IS), quercetin (Qr), isoquercitrin (IQ), and quercetin-3-O-β-D-glucuronide (QG). [file peerj-07-6665-s005.zip]

Archive with 13 entries (12 files):
- Supplemental_Data_S1_b/
- Supplemental_Data_S1_b/blank-IQ.png
- Supplemental_Data_S1_b/blank-IS.png
- Supplemental_Data_S1_b/blank-QG.png
- Supplemental_Data_S1_b/blank-Qr.png
- Supplemental_Data_S1_b/sample+IS.png
- Supplemental_Data_S1_b/sample-IQ.png
- Supplemental_Data_S1_b/sample-QG.png
- Supplemental_Data_S1_b/sample-Qr.png
- Supplemental_Data_S1_b/spiked+IQ.png
- Supplemental_Data_S1_b/spiked+IS.png
- Supplemental_Data_S1_b/spiked+QG.png
- Supplemental_Data_S1_b/spiked+Qr.png
