# Supplementary material for: Pharmacokinetic comparison of quercetin, isoquercitrin, and quercetin-3-O-β-D-glucuronide in rats by HPLC-MS
Source: PeerJ. 2019 Mar 26;7:e6665. doi: 10.7717/peerj.6665 (PMC6440464; doi:10.7717/peerj.6665)
Supplement: Supplemental Information 6 [file peerj-07-6665-s006.zip]

Archive with 5 entries (4 files):
- Supplemental_Data_S1_c/Figure 3 raw data plasma concentration.xlsx
- Supplemental_Data_S1_c/Isoquercitrin (IQ).png
- Supplemental_Data_S1_c/Quercetin (Qr).png
- Supplemental_Data_S1_c/Quercetin-3-O-a┬-D-glucuronide (QG).png
- Supplemental_Data_S1_c/
