# Supplementary material for: Pharmacokinetic comparison of quercetin, isoquercitrin, and quercetin-3-O-β-D-glucuronide in rats by HPLC-MS
Source: PeerJ. 2019 Mar 26;7:e6665. doi: 10.7717/peerj.6665 (PMC6440464; doi:10.7717/peerj.6665)
Supplement: Supplemental Information 6 [file peerj-07-6665-s006.zip › Supplemental_Data_S1_c/Figure 3 raw data plasma concentration.xlsx]

## Sheet: Qr
Plasma concentrations of Qr in Qr group (μg/mL)							Plasma concentrations of Qr in IQ group (μg/mL)							Plasma concentrations of Qr in QG group (μg/mL)
Time (min)	NO. 1	NO. 2	NO. 3	NO. 4	NO. 5		Time (min)	NO. 1	NO. 2	NO. 3	NO. 4	NO. 5		Time (min)	NO. 1	NO. 2	NO. 3	NO. 4	NO. 5
0	0	0	0	0	0		0	0	0	0	0	0		0	0	0	0	0	0
5	0.640747	0.0695306	0.0573181	0.802433	0.17113		5	0.196122	0.141612	0.0401617	0.0969624	0.0721358		5	0	0	0	0	0
15	1.27811	2.24514	3.09013	1.67717	1.88283		15	4.19612	2.97784	1.23577	1.58243	0.670608		15	0	0	0	0	0
30	4.40048	9.70102	5.75529	3.57876	5.18245		30	8.46021	10.3703	2.02318	4.45188	3.83594		30	0	0	0	0	0
60	7.855	7.48816	8.85829	2.40913	6.28011		60	4.29143	5.26727	4.57509	2.28478	5.14732		60	0	0.248105	0	0	0
90	6.07787	7.45965	9.91555	1.86932	5.44077		90	2.07263	4.18785	2.88013	2.07751	3.81251		90	0	0.277719	0.200106	0.238888	0.0465512
120	4.6249	4.60381	5.19988	1.29452	3.649		120	3.6634	3.59263	4.48285	1.91383	3.96946		120	0	0.177957	0.350047	0.264323	0.0912636
180	3.31057	4.41074	6.17827	1.05977	3.54146		180	2.62859	0.529262	3.8511	2.42466	3.3843		180	1.40571	1.52237	4.11204	0.0564305	1.55097
240	2.58821	1.96907	3.08748	1.75043	2.25413		240	2.40841	1.32038	1.25086	1.94002	3.3812		240	2.3859	4.43457	6.80845	1.44591	1.91592
360	3.06933	1.56561	2.52957	1.02587	1.74071		360	4.51104	1.87908	1.08014	1.31343	2.984		360	0.997558	4.1271	4.26803	6.81784	3.63911
480	1.70155	2.70587	3.00872	1.15678	0.828812		480	0.642134	0.975922	0.503346	1.82575	2.82922		480	0.880883	5.38353	6.78524	4.35346	4.44981
1440	0.416719	0.431882	0.60122	0.220432	0.329599		1440	1.6634	0.210444	0.0610853	0.0902992	1.33323		1440	0.254444	0.87838	0.519942	0.325025	0.366163
Note: Quercetin (Qr),Isoquercitrin (IQ), Quercetin-3-O-β-D-glucuronide (QG)

## Sheet: IQ
Plasma concentrations of IQ in IQ group (μg/mL)
Time (min)	NO. 1	NO. 2	NO. 3	NO. 4	NO. 5
0	0	0	0	0	0
5	0.0933962	0.0773565	0.0492734	0.0334682	0.110835
15	0.398083	0.210548	0.111261	0.0464193	0.380277
30	0.365799	0.413603	0.150734	0.386601	0.388603
60	0.133529	0.156318	0.113979	0.0298703	0.202727
90	0.0371526	0.111384	0.0310414	0.0260202	0.154285
120	0	0.0533747	0	0	0.0883994
180	0	0	0	0	0
240	0	0	0	0	0
360	0	0	0	0	0
480	0	0	0	0	0
1440	0	0	0	0	0

## Sheet: QG
Plasma concentrations of QG in Qr group (μg/mL)							Plasma concentrations of QG in IQ group (μg/mL)							Plasma concentrations of QG in QG group (μg/mL)
Time (min)	NO. 1	NO. 2	NO. 3	NO. 4	NO. 5		Time (min)	NO. 1	NO. 2	NO. 3	NO. 4	NO. 5		Time (min)	NO. 1	NO. 2	NO. 3	NO. 4	NO. 5
0	0	0	0	0	0		0	0	0	0	0	0		0	0	0	0	0	0
5	0.375503	1.97349	1.37168	1.28341	0.28012		5	1.84047	1.04852	1.37081	0.764641	1.05685		5	0.0813741	0.179119	0.156211	0.434476	0.222892
15	1.54894	5.91754	6.65697	3.97592	2.45679		15	3.13327	4.29998	1.90671	2.67013	2.57699		15	0.139759	0.459147	0.177423	0.646131	0.344878
30	4.41474	6.9413	6.37788	4.81105	2.54011		30	4.53404	5.95307	2.82484	2.79969	3.41411		30	0.109612	0.469818	0.767583	1.36535	0.688558
60	3.4696	2.48833	9.16544	9.21124	2.154		60	2.04301	0.12525	1.84408	1.21649	1.30183		60	0.118052	0.594361	0.528868	0.479933	0.444857
90	2.2704	0.249488	4.00604	3.06417	0.893546		90	1.22888	1.75969	0.797916	0.889176	1.02871		90	0.0891181	0.45038	0.431927	0.171224	0.259282
120	1.63985	0.464874	2.41258	2.17131	0.605549		120	0.508155	0.780727	0.633404	0.87152	0.615762		120	0.0799215	0.238784	0.595023	0.111965	0.218865
180	1.17145	0.454241	1.75596	4.19318	1.18262		180	0.382597	0.39652	0.792161	0.873627	0.533363		180	0.795015	1.43275	2.40316	0.206131	1.32481
240	1.00333	1.32752	1.0605	1.94773	0.830744		240	0.571353	0.434875	0.819042	0.222833	0.570949		240	1.31777	2.63053	2.49843	0.648954	1.64701
360	1.08442	1.04566	0.978127	1.29031	0.553237		360	0.413733	0.692485	0.85048	0.119416	0.810676		360	0.107578	2.24294	3.22888	1.36052	1.50823
480	0.993151	0.45287	0.724659	0.778578	0.5843		480	0.167334	0.246102	0.737652	0.422458	0.416515		480	0.0873601	0.721101	1.75862	0.495121	0.659445
1440	0.155245	0.403055	0.530843	0	0		1440	0.0809109	0.065146	0.34944	0.0935257	0.0847332		1440	0.0575324	0.281614	0.165145	0.140357	0.113408
