# Supplementary material for: Pharmacokinetic comparison of quercetin, isoquercitrin, and quercetin-3-O-β-D-glucuronide in rats by HPLC-MS
Source: PeerJ. 2019 Mar 26;7:e6665. doi: 10.7717/peerj.6665 (PMC6440464; doi:10.7717/peerj.6665)
Supplement: Supplemental Information 7 [file peerj-07-6665-s007.zip]

Archive with 9 entries (8 files):
- Supplemental_Data_S1_d/
- Supplemental_Data_S1_d/IQ-ng.xlsx
- Supplemental_Data_S1_d/IQ-a╠g.xlsx
- Supplemental_Data_S1_d/QG-ng.xlsx
- Supplemental_Data_S1_d/QG-a╠g.xlsx
- Supplemental_Data_S1_d/Qr-ng.xlsx
- Supplemental_Data_S1_d/Qr-a╠g.xlsx
- Supplemental_Data_S1_d/Standard curve calculation steps.pptx
- Supplemental_Data_S1_d/standard regression raw data.xlsx
