# Supplementary material for: Pharmacokinetic comparison of quercetin, isoquercitrin, and quercetin-3-O-β-D-glucuronide in rats by HPLC-MS
Source: PeerJ. 2019 Mar 26;7:e6665. doi: 10.7717/peerj.6665 (PMC6440464; doi:10.7717/peerj.6665)
Supplement: Supplemental Information 7 [file peerj-07-6665-s007.zip › Supplemental_Data_S1_d/IQ-ng.xlsx]

## Sheet: Sheet1
Weighted standard curve calculation result
DAS version 2.0, date of analysis: 2018/12/26
Calculation results
Weights W=1 Not converting X=x Not converting Y=y Fit line:Y = 0.147 + 0.002 X
	parameter	standard error	confidence interval		t value	P value
Intercept a	0.146762	0.0106004	0.117～0.176		13.845	0.000157771
Slope b	0.00171228	2.31066e-05	0.002～0.002		74.1037	1.9873e-07
Correlation coefficient r	0.999636	0.0134897	0.962～1.000		74.1037	1.9873e-07
Y Overall mean	0.0189762	0.00774699	0.661～0.704
Fitting result
dose x	effect y	y estimate	conversion X	conversion Y	Y estimate	Y estimated confidence interval
976	1.81027	1.81795	976	1.81027	1.81795	1.770～1.866
488	0.98372	0.982356	488	0.98372	0.982356	0.958～1.007
244	0.594062	0.564559	244	0.594062	0.564559	0.543～0.587
97.6	0.320184	0.313881	97.6	0.320184	0.313881	0.288～0.339
48.8	0.219742	0.230321	48.8	0.219742	0.230321	0.203～0.258
24.4	0.169637	0.188541	24.4	0.169637	0.188541	0.160～0.217
Calculation results
Weights W=1/C Not converting X=x Not converting Y=y Fit line:Y = 0.138 + 0.002 X
	parameter	standard error	confidence interval		t value	P value
Intercept a	0.137875	0.0122414	0.104～0.172		11.263	0.000354037
Slope b	0.00173893	2.66837e-05	0.002～0.002		65.1681	3.32147e-07
Correlation coefficient r	0.999165	0.0204233	0.942～1.000		48.9228	1.04447e-06
Y Overall mean	0.0219139	0.0089463	0.658～0.708
Fitting result
dose x	effect y	y estimate	conversion X	conversion Y	Y estimate	Y estimated confidence interval
976	1.81027	1.83507	976	1.81027	1.83507	1.780～1.890
488	0.98372	0.986471	488	0.98372	0.986471	0.958～1.014
244	0.594062	0.562173	244	0.594062	0.562173	0.537～0.588
97.6	0.320184	0.307594	97.6	0.320184	0.307594	0.278～0.337
48.8	0.219742	0.222734	48.8	0.219742	0.222734	0.191～0.254
24.4	0.169637	0.180305	24.4	0.169637	0.180305	0.148～0.213
Calculation results
Weights W=1/CC Not converting X=x Not converting Y=y Fit line:Y = 0.132 + 0.002 X
	parameter	standard error	confidence interval		t value	P value
Intercept a	0.13173	0.0203562	0.075～0.188		6.47123	0.00293796
Slope b	0.00178457	4.43724e-05	0.002～0.002		40.2181	2.2839e-06
Correlation coefficient r	0.998243	0.0296262	0.916～1.000		33.6946	4.62768e-06
Y Overall mean	0.0364406	0.0148768	0.642～0.724
Fitting result
dose x	effect y	y estimate	conversion X	conversion Y	Y estimate	Y estimated confidence interval
976	1.81027	1.87347	976	1.81027	1.87347	1.782～1.965
488	0.98372	1.0026	488	0.98372	1.0026	0.956～1.049
244	0.594062	0.567166	244	0.594062	0.567166	0.525～0.609
97.6	0.320184	0.305904	97.6	0.320184	0.305904	0.257～0.355
48.8	0.219742	0.218817	48.8	0.219742	0.218817	0.166～0.271
24.4	0.169637	0.175273	24.4	0.169637	0.175273	0.121～0.230
