# Supplementary material for: Pharmacokinetic comparison of quercetin, isoquercitrin, and quercetin-3-O-β-D-glucuronide in rats by HPLC-MS
Source: PeerJ. 2019 Mar 26;7:e6665. doi: 10.7717/peerj.6665 (PMC6440464; doi:10.7717/peerj.6665)
Supplement: Supplemental Information 7 [file peerj-07-6665-s007.zip › Supplemental_Data_S1_d/IQ-a╠g.xlsx]

## Sheet: Sheet1
Weighted standard curve calculation result
DAS version 2.0, date of analysis: 2018/12/26
Calculation results
Weights W=1 Not converting X=x Not converting Y=y Fit line:Y = 0.147 + 1.712 X
	parameter	standard error	confidence interval		t value	P value
Intercept a	0.146762	0.0106004	0.117～0.176		13.845	0.000157771
Slope b	1.71228	0.0231066	1.648～1.776		74.1037	1.9873e-07
Correlation coefficient r	0.999636	0.0134897	0.962～1.000		74.1037	1.9873e-07
Y Overall mean	0.0189762	0.00774699	0.661～0.704
Fitting result
dose x	effect y	y estimate	conversion X	conversion Y	Y estimate	Y estimated confidence interval
0.976	1.81027	1.81795	0.976	1.81027	1.81795	1.770～1.866
0.488	0.98372	0.982356	0.488	0.98372	0.982356	0.958～1.007
0.244	0.594062	0.564559	0.244	0.594062	0.564559	0.543～0.587
0.0976	0.320184	0.313881	0.0976	0.320184	0.313881	0.288～0.339
0.0488	0.219742	0.230321	0.0488	0.219742	0.230321	0.203～0.258
0.0244	0.169637	0.188541	0.0244	0.169637	0.188541	0.160～0.217
Calculation results
Weights W=1/C Not converting X=x Not converting Y=y Fit line:Y = 0.138 + 1.739 X
	parameter	standard error	confidence interval		t value	P value
Intercept a	0.137875	0.0122414	0.104～0.172		11.263	0.000354037
Slope b	1.73893	0.0266837	1.665～1.813		65.1681	3.32147e-07
Correlation coefficient r	0.999165	0.0204233	0.942～1.000		48.9228	1.04447e-06
Y Overall mean	0.0219139	0.0089463	0.658～0.708
Fitting result
dose x	effect y	y estimate	conversion X	conversion Y	Y estimate	Y estimated confidence interval
0.976	1.81027	1.83507	0.976	1.81027	1.83507	1.780～1.890
0.488	0.98372	0.986471	0.488	0.98372	0.986471	0.958～1.014
0.244	0.594062	0.562173	0.244	0.594062	0.562173	0.537～0.588
0.0976	0.320184	0.307594	0.0976	0.320184	0.307594	0.278～0.337
0.0488	0.219742	0.222734	0.0488	0.219742	0.222734	0.191～0.254
0.0244	0.169637	0.180305	0.0244	0.169637	0.180305	0.148～0.213
Calculation results
Weights W=1/CC Not converting X=x Not converting Y=y Fit line:Y = 0.132 + 1.785 X
	parameter	standard error	confidence interval		t value	P value
Intercept a	0.13173	0.0203562	0.075～0.188		6.47123	0.00293796
Slope b	1.78457	0.0443724	1.661～1.908		40.2181	2.2839e-06
Correlation coefficient r	0.998243	0.0296262	0.916～1.000		33.6946	4.62768e-06
Y Overall mean	0.0364406	0.0148768	0.642～0.724
Fitting result
dose x	effect y	y estimate	conversion X	conversion Y	Y estimate	Y estimated confidence interval
0.976	1.81027	1.87347	0.976	1.81027	1.87347	1.782～1.965
0.488	0.98372	1.0026	0.488	0.98372	1.0026	0.956～1.049
0.244	0.594062	0.567166	0.244	0.594062	0.567166	0.525～0.609
0.0976	0.320184	0.305904	0.0976	0.320184	0.305904	0.257～0.355
0.0488	0.219742	0.218817	0.0488	0.219742	0.218817	0.166～0.271
0.0244	0.169637	0.175273	0.0244	0.169637	0.175273	0.121～0.230
