# Supplementary material for: Pharmacokinetic comparison of quercetin, isoquercitrin, and quercetin-3-O-β-D-glucuronide in rats by HPLC-MS
Source: PeerJ. 2019 Mar 26;7:e6665. doi: 10.7717/peerj.6665 (PMC6440464; doi:10.7717/peerj.6665)
Supplement: Supplemental Information 7 [file peerj-07-6665-s007.zip › Supplemental_Data_S1_d/QG-ng.xlsx]

## Sheet: Sheet1
Weighted standard curve calculation result
DAS version 2.0, date of analysis: 2018/12/25
Calculation results
Weights W=1 Not converting X=x Not converting Y=y Fit line:Y = 0.127 + 0.002 X
	parameter	standard error	confidence interval		t value	P value
Intercept a	0.126978	0.0374705	0.031～0.223		3.38876	0.0194876
Slope b	0.00201477	7.33698e-06	0.002～0.002		274.604	1.21537e-11
Correlation coefficient r	0.999967	0.00364149	0.991～1.000		274.604	1.21537e-11
Y Overall mean	0.0832705	0.0314733	5.630～5.792
Fitting result
dose x	effect y	y estimate	conversion X	conversion Y	Y estimate	Y estimated confidence interval
12500	25.3229	25.3115	12500	25.3229	25.3115	25.111～25.512
5000	10.1987	10.2008	5000	10.1987	10.2008	10.110～10.292
1000	2.0414	2.14174	1000	2.0414	2.14174	2.054～2.229
500	1.0358	1.13436	500	1.0358	1.13436	1.043～1.226
250	0.6517	0.63067	250	0.6517	0.63067	0.537～0.725
100	0.4196	0.328455	100	0.4196	0.328455	0.233～0.424
50	0.3052	0.227717	50	0.3052	0.227717	0.132～0.324
Calculation results
Weights W=1/C Not converting X=x Not converting Y=y Fit line:Y = 0.174 + 0.002 X
	parameter	standard error	confidence interval		t value	P value
Intercept a	0.173723	0.0569888	0.027～0.320		3.04836	0.0284775
Slope b	0.00199601	1.11588e-05	0.002～0.002		178.873	1.03619e-10
Correlation coefficient r	0.999466	0.014615	0.962～1.000		68.3864	1.26608e-08
Y Overall mean	0.126646	0.0478677	5.588～5.834
Fitting result
dose x	effect y	y estimate	conversion X	conversion Y	Y estimate	Y estimated confidence interval
12500	25.3229	25.1238	12500	25.3229	25.1238	24.819～25.429
5000	10.1987	10.1537	5000	10.1987	10.1537	10.015～10.292
1000	2.0414	2.16973	1000	2.0414	2.16973	2.037～2.303
500	1.0358	1.17173	500	1.0358	1.17173	1.032～1.311
250	0.6517	0.672724	250	0.6517	0.672724	0.530～0.815
100	0.4196	0.373323	100	0.4196	0.373323	0.228～0.518
50	0.3052	0.273523	50	0.3052	0.273523	0.128～0.419
Calculation results
Weights W=1/CC Not converting X=x Not converting Y=y Fit line:Y = 0.208 + 0.002 X
	parameter	standard error	confidence interval		t value	P value
Intercept a	0.20848	0.3585	-0.713～1.130		0.581536	0.58611
Slope b	0.00187567	7.01968e-05	0.002～0.002		26.7202	1.37281e-06
Correlation coefficient r	0.996069	0.039614	0.894～1.000		25.1444	1.85681e-06
Y Overall mean	0.796692	0.301121	4.937～6.485
Fitting result
dose x	effect y	y estimate	conversion X	conversion Y	Y estimate	Y estimated confidence interval
12500	25.3229	23.6544	12500	25.3229	23.6544	21.736～25.573
5000	10.1987	9.58684	5000	10.1987	9.58684	8.715～10.459
1000	2.0414	2.08415	1000	2.0414	2.08415	1.247～2.922
500	1.0358	1.14632	500	1.0358	1.14632	0.270～2.022
250	0.6517	0.677398	250	0.6517	0.677398	-0.220～1.575
100	0.4196	0.396048	100	0.4196	0.396048	-0.516～1.308
50	0.3052	0.302264	50	0.3052	0.302264	-0.614～1.219
