# Supplementary material for: Pharmacokinetic comparison of quercetin, isoquercitrin, and quercetin-3-O-β-D-glucuronide in rats by HPLC-MS
Source: PeerJ. 2019 Mar 26;7:e6665. doi: 10.7717/peerj.6665 (PMC6440464; doi:10.7717/peerj.6665)
Supplement: Supplemental Information 7 [file peerj-07-6665-s007.zip › Supplemental_Data_S1_d/Qr-a╠g.xlsx]

## Sheet: Sheet1
Weighted standard curve calculation result
DAS version 2.0, date of analysis: 2018/12/25
Calculation results
Weights W=1 Not converting X=x Not converting Y=y Fit line:Y = -0.008 + 2.676 X
	parameter	standard error	confidence interval		t value	P value
Intercept a	-0.00833485	0.0763352	-0.195～0.178		-0.109187	0.916614
Slope b	2.67617	0.0189828	2.630～2.723		140.978	8.59108e-12
Correlation coefficient r	0.999849	0.00709223	0.982～1.000		140.978	8.59108e-12
Y Overall mean	0.184128	0.065099	5.452～5.771
Fitting result
dose x	effect y	y estimate	conversion X	conversion Y	Y estimate	Y estimated confidence interval
10.5	27.9376	28.0914	10.5	27.9376	28.0914	27.670～28.513
4.2	11.619	11.2316	4.2	11.619	11.2316	11.045～11.418
1.05	2.8565	2.80164	1.05	2.8565	2.80164	2.635～2.968
0.525	1.3531	1.39665	0.525	1.3531	1.39665	1.221～1.572
0.2625	0.5503	0.694159	0.2625	0.5503	0.694159	0.513～0.875
0.13125	0.3209	0.342912	0.13125	0.3209	0.342912	0.159～0.527
0.0987	0.2014	0.255803	0.0987	0.2014	0.255803	0.071～0.440
0.0328	0.0548	0.0794434	0.0328	0.0548	0.0794434	-0.107～0.265
Calculation results
Weights W=1/C Not converting X=x Not converting Y=y Fit line:Y = -0.045 + 2.691 X
	parameter	standard error	confidence interval		t value	P value
Intercept a	-0.0453672	0.0802796	-0.242～0.151		-0.565116	0.592481
Slope b	2.69122	0.0199637	2.642～2.740		134.806	1.12377e-11
Correlation coefficient r	0.999493	0.0129973	0.968～1.000		76.9002	3.25523e-10
Y Overall mean	0.193642	0.0684628	5.444～5.779
Fitting result
dose x	effect y	y estimate	conversion X	conversion Y	Y estimate	Y estimated confidence interval
10.5	27.9376	28.2125	10.5	27.9376	28.2125	27.769～28.656
4.2	11.619	11.2578	4.2	11.619	11.2578	11.061～11.454
1.05	2.8565	2.78042	1.05	2.8565	2.78042	2.605～2.956
0.525	1.3531	1.36753	0.525	1.3531	1.36753	1.183～1.552
0.2625	0.5503	0.661079	0.2625	0.5503	0.661079	0.471～0.851
0.13125	0.3209	0.307856	0.13125	0.3209	0.307856	0.115～0.501
0.0987	0.2014	0.220257	0.0987	0.2014	0.220257	0.026～0.414
0.0328	0.0548	0.0429049	0.0328	0.0548	0.0429049	-0.153～0.239
Calculation results
Weights W=1/CC Not converting X=x Not converting Y=y Fit line:Y = -0.031 + 2.550 X
	parameter	standard error	confidence interval		t value	P value
Intercept a	-0.0305121	0.260276	-0.667～0.606		-0.11723	0.910504
Slope b	2.54987	0.0647249	2.391～2.708		39.3956	1.78739e-08
Correlation coefficient r	0.995232	0.0398195	0.898～1.000		24.9936	2.70042e-07
Y Overall mean	0.627811	0.221965	5.069～6.155
Fitting result
dose x	effect y	y estimate	conversion X	conversion Y	Y estimate	Y estimated confidence interval
10.5	27.9376	26.7431	10.5	27.9376	26.7431	25.306～28.180
4.2	11.619	10.679	4.2	11.619	10.679	10.042～11.316
1.05	2.8565	2.64685	1.05	2.8565	2.64685	2.079～3.215
0.525	1.3531	1.30817	0.525	1.3531	1.30817	0.710～1.906
0.2625	0.5503	0.638829	0.2625	0.5503	0.638829	0.023～1.255
0.13125	0.3209	0.304159	0.13125	0.3209	0.304159	-0.322～0.930
0.0987	0.2014	0.22116	0.0987	0.2014	0.22116	-0.408～0.850
0.0328	0.0548	0.0531237	0.0328	0.0548	0.0531237	-0.581～0.687
