# Supplementary material for: Pharmacokinetic comparison of quercetin, isoquercitrin, and quercetin-3-O-β-D-glucuronide in rats by HPLC-MS
Source: PeerJ. 2019 Mar 26;7:e6665. doi: 10.7717/peerj.6665 (PMC6440464; doi:10.7717/peerj.6665)
Supplement: Supplemental Information 7 [file peerj-07-6665-s007.zip › Supplemental_Data_S1_d/standard regression raw data.xlsx]

## Sheet: Sheet1
Qr in plasma					IQ in plasma					QG in plasma
x (μg/mL)	x (ng/mL)	`y			x (μg/mL)	x (ng/mL)	`y			x (μg/mL)	x (ng/mL)	`y
10.5	10500	27.9376			0.976	976	1.81027			12.5	12500	25.3229
4.2	4200	11.619			0.488	488	0.98372			5	5000	10.1987
1.05	1050	2.8565			0.244	244	0.594062			1	1000	2.0414
0.525	525	1.3531			0.0976	97.6	0.320184			0.5	500	1.0358
0.2625	262.5	0.5503			0.0488	48.8	0.219742			0.25	250	0.6517
0.13125	131.25	0.3209			0.0244	24.4	0.169637			0.1	100	0.4196
0.0987	98.7	0.2014								0.05	50	0.3052
0.0328	32.8	0.0548
