# Supplementary material for: Pharmacokinetic comparison of quercetin, isoquercitrin, and quercetin-3-O-β-D-glucuronide in rats by HPLC-MS
Source: PeerJ. 2019 Mar 26;7:e6665. doi: 10.7717/peerj.6665 (PMC6440464; doi:10.7717/peerj.6665)
Supplement: Supplemental Information 8 [file peerj-07-6665-s008.zip › Supplemental_Data_S1_e/Table 2 raw data PK parameters.xlsx]

## Sheet: Qr
PK parameters of Qr in Qr group
Parameters	Unit	No1	No2	No3	No4	No5	Mean	SD
AUC(0-t)	mg/L*min	2664.65	3200.67	3831.17	1368.81	1887.27	2590.51	987.945
MRT(0-t)	min	379.82	382.149	395.017	412.699	346.713	383.28	24.257
t1/2z	min	460.219	372.465	513.187	401.333	439.177	437.276	54.279
Tmax	min	60	30	90	30	60	54	25.1
CLz/F	L/min/kg	0.017	0.015	0.012	0.033	0.024	0.02	0.008
Cmax	mg/L	7.855	9.70102	9.91555	3.57876	6.28011	7.466	2.63
PK parameters of Qr in IQ group
Parameters	Unit	No1	No2	No3	No4	No5	Mean	SD
AUC(0-t)	mg/L*min	2661.03	1721.03	1261.04	1844.61	3575.83	2212.71	914.059
MRT(0-t)	min	612.95	326.306	261.514	370.725	541.711	422.641	148.604
t1/2z	min	140.584	447.176	101.839	267.937	934.411	378.389	338.793
Tmax	min	30	30	60	30	60	42	16.432
CLz/F	L/min/kg	0.019	0.027	0.04	0.027	0.009	0.024	0.011
Cmax	mg/L	8.46021	10.3703	4.57509	4.45188	5.14732	6.601	2.669
PK parameters of Qr in QG group
Parameters	Unit	No1	No2	No3	No4	No5	Mean	SD
AUC(0-t)	mg/L*min	1100.93	4341.94	5313.01	3484.77	3287.74	3505.68	1564.97
MRT(0-t)	min	480.674	528.669	469.967	482.719	493.522	491.11	22.599
t1/2z	min	543.112	501.359	335.324	249.834	197.288	365.383	152.141
Tmax	min	240	480	240	360	480	360	120
CLz/F	L/min/kg	0.038	0.01	0.009	0.014	0.001	0.014	0.014
Cmax	mg/L	2.3859	5.38353	6.80845	6.81784	4.44981	5.169	1.852

## Sheet: IQ
PK parameters of IQ in IQ group
Parameters	Unit	No1	No2	No3	No4	No5	Mean	SD
AUC(0-t)	mg/L*min	18.47	21.35	9.037	10.816	26.365	17.208	7.25
MRT(0-t)	min	33.328	46.827	41.112	33.266	48.488	40.604	7.21
t1/2z	min	18.181	30.631	26.313	87.922	49.884	42.586	27.892
Tmax	min	15	30	30	30	30	27	6.708
CLz/F	L/min/kg	2.565	2.104	4.792	3.572	1.528	2.912	1.29
Cmax	mg/L	0.398083	0.413603	0.150734	0.386601	0.388603	0.348	0.111

## Sheet: QG
PK parameters of QG in Qr group
Parameters	Unit	No1	No2	No3	No4	No5	Mean	SD
AUC(0-t)	mg/L*min	1269.04	1058.23	1705.01	1261.98	455.81	1150.02	454.167
MRT(0-t)	min	370.686	461.393	401.653	163.347	182.509	315.918	134.712
t1/2z	min	438.083	729.806	1210.65	181.384	168.959	545.776	436.546
Tmax	min	30	30	60	60	30	42	16.432
CLz/F	L/min/kg	0.037	0.034	0.019	0.034	0.093	0.043	0.029
Cmax	mg/L	4.41474	6.9413	9.16544	9.21124	2.54011	6.455	2.944
PK parameters of QG in IQ group
Parameters	Unit	No1	No2	No3	No4	No5	Mean	SD
AUC(0-t)	mg/L*min	529.232	597.432	994.801	564.315	660.84	669.324	188.301
MRT(0-t)	min	277.953	278.636	509.579	363.749	349.427	355.869	94.56
t1/2z	min	437.985	487.518	859.585	401.985	430.562	523.527	190.371
Tmax	min	30	30	30	30	30	30	0
CLz/F	L/min/kg	0.086	0.078	0.035	0.081	0.07	0.07	0.02
Cmax	mg/L	4.53404	5.95307	2.82484	2.79969	3.41411	3.905	1.343
PK parameters of QG in QG group
Parameters	Unit	No1	No2	No3	No4	No5	Mean	SD
AUC(0-t)	mg/L*min	268.635	1176.18	1861.7	635.402	871.691	962.72	602.267
MRT(0-t)	min	391.22	471.642	427.179	477.428	421.68	437.83	36.256
t1/2z	min	298.55	367.549	316.765	538.632	360.508	376.401	95.22
Tmax	min	240	240	360	30	240	222	119.248
CLz/F	L/min/kg	0.17	0.038	0.026	0.067	0.054	0.071	0.057
Cmax	mg/L	1.31777	2.63053	3.22888	1.36535	1.64701	2.038	0.85
