# Supplementary material for: Pharmacokinetic comparison of quercetin, isoquercitrin, and quercetin-3-O-β-D-glucuronide in rats by HPLC-MS
Source: PeerJ. 2019 Mar 26;7:e6665. doi: 10.7717/peerj.6665 (PMC6440464; doi:10.7717/peerj.6665)
Supplement: Supplemental Information 9 [file peerj-07-6665-s009.zip › Supplemental_Data_S1_f/Table S1 raw data precision and accuracy.xlsx]

## Sheet: Qr
Quercetin (Qr) in rat plasma
No.	Concentration (ng/mL)			n	6	6	6
	65.63	525	8400	Intra-day
1	67.92	607.32	7936.43	Mean (ng/mL)	60.915	558.663	8568.73
	74.61	579.11	8371.96	SD	8.88036	48.3721	623.412
	59.63	606.84	8890.73	RE (%)	-7.18421	6.41206	2.00871
	55.71	487.33	9092.67	RSD (%)	14.5783	8.65855	7.27543
	50.07	550.67	9310.75	AC	0.928158	1.06412	1.02009
	57.55	520.71	7809.85
2	69.72	567.02	8743.92
	78.29	583.47	8675.31
	65.91	478.36	9501.38
	59.09	550.93	9102.36
	54.34	567.81	8357.72
	59.73	473.54	8555.6
3	57.22	509.82	8907.41
	56.93	553.93	8375.97
	73.71	472.95	8256.13
	60.17	543.77	8863.27
	61.39	590.99	9015.73
	58.88	463.81	7950.67
n	18	18	18
Mean (ng/mL)	62.2706	539.354	8650.99
SD	7.7145	48.2216	483.911
RE (%)	-5.11876	2.73418	2.988
AC	0.948812	1.02734	1.02988
Inter-day RSD (%)	12.3887	8.94061	5.59371

## Sheet: IQ
Isoquercitrin (IQ) in rat plasma
No.	Concentration (ng/mL)			n	6	6	6
	48.8	244	976	Intra-day
1	44.97	256.72	902.12	Mean (ng/mL)	42.0917	254.773	955.618
	35.89	288.01	897.91	SD	3.63564	29.3424	114.318
	40.92	263.92	875.09	RE (%)	-13.7466	4.4153	-2.08829
	45.79	254.79	996.01	RSD (%)	8.63744	11.5171	11.9627
	43.9	265.23	1171.97	AC	0.862534	1.04415	0.979117
	41.08	199.97	890.61
2	40.35	232.98	1096.21
	38.92	298.73	1001.32
	42.32	299.62	897.71
	40.89	197.63	807.96
	48.9	219.45	897.34
	45.23	231.97	907.05
3	49.97	287.93	1009.38
	52.82	243.51	869.17
	47.82	289.14	857.12
	43.98	294.17	907.89
	50.61	274.32	1121.77
	48.72	251.21	1007.21
n	18	18	18
Mean (ng/mL)	44.6156	258.294	950.769
SD	4.55207	32.4376	100.087
RE (%)	-8.57468	5.85838	-2.58515
AC	0.914253	1.05858	0.974148
Inter-day RSD (%)	10.2029	12.5584	10.527

## Sheet: QG
Quercetin-3-O-β-D-glucuronide (QG) in rat plasma				n	6	6	6
No.	Concentration (ng/mL)			Intra-day
	100	1000	10000	Mean (ng/mL)	92.8333	955	9740.33
1	85	927	11689	SD	9.02035	88.5822	1125.13
	93	1042	9087	RE (%)	-7.16667	-4.5	-2.59667
	107	895	9166	RSD (%)	9.71671	9.27562	11.5513
	82	904	8771	AC	0.928333	0.955	0.974033
	98	873	10499
	92	1089	9230
2	97	1101	11280
	113	1095	10789
	110	1167	9084
	104	1087	9276
	120	1123	12095
	98	881	9087
3	115	873	8279
	112	923	8906
	106	908	11992
	110	1109	12352
	109	1153	11240
	105	1170	10979
n	18	18	18
Mean (ng/mL)	103.111	1017.78	10211.2
SD	10.1373	114.886	1348.92
RE (%)	3.11111	1.77778	2.11167
AC	1.03111	1.01778	1.02112
Inter-day RSD (%)	9.83146	11.288	13.2102
