# Supplementary material for: Pharmacokinetic comparison of quercetin, isoquercitrin, and quercetin-3-O-β-D-glucuronide in rats by HPLC-MS
Source: PeerJ. 2019 Mar 26;7:e6665. doi: 10.7717/peerj.6665 (PMC6440464; doi:10.7717/peerj.6665)
Supplement: Supplemental Information 10 [file peerj-07-6665-s010.zip]

Archive with 3 entries (2 files):
- Supplemental_Data_S1_g/Calculation method description.pptx
- Supplemental_Data_S1_g/Table S2 extraction recoveries and matrix effects.xlsx
- Supplemental_Data_S1_g/
