# Supplementary material for: Pharmacokinetic comparison of quercetin, isoquercitrin, and quercetin-3-O-β-D-glucuronide in rats by HPLC-MS
Source: PeerJ. 2019 Mar 26;7:e6665. doi: 10.7717/peerj.6665 (PMC6440464; doi:10.7717/peerj.6665)
Supplement: Supplemental Information 10 [file peerj-07-6665-s010.zip › Supplemental_Data_S1_g/Table S2 extraction recoveries and matrix effects.xlsx]

## Sheet: plasma
Extraction recovery				Extraction recovery (100%)
			NO.1	NO.2	NO.3	NO.4	NO.5	NO.6
		Conc.(ng/mL)	Rset1/Rset2*100	Rset1/Rset2*100	Rset1/Rset2*100	Rset1/Rset2*100	Rset1/Rset2*100	Rset1/Rset2*100	AV	SD	RSD (%)
	Quercetin (Qr)	65.63	82.83	80.22	77.19	73.51	79.07	82.36	79.1967	3.48241	4.39717
		525.00	81.75	73.49	74.07	72.44	62.36	67.17	71.88	6.60202	9.18478
		8400.00	68.64	74.73	65.53	84.38	79.64	66.95	73.3117	7.58178	10.3418
			NO.1	NO.2	NO.3	NO.4	NO.5	NO.6
		Conc.(ng/mL)	Rset1/Rset2*100	Rset1/Rset2*100	Rset1/Rset2*100	Rset1/Rset2*100	Rset1/Rset2*100	Rset1/Rset2*100	AV	SD	RSD (%)
	Isoquercitrin (IQ)	48.8	74.09	69.32	82.26	71.7	85.51	78.67	76.925	6.29894	8.18842
		244	69.25	81.36	76.47	84.53	75.17	64.64	75.2367	7.39617	9.83053
		976	74.32	72.65	68.53	80.29	57.42	60.03	68.8733	8.76095	12.7204
			NO.1	NO.2	NO.3	NO.4	NO.5	NO.6
		Conc.(ng/mL)	Rset1/Rset2*100	Rset1/Rset2*100	Rset1/Rset2*100	Rset1/Rset2*100	Rset1/Rset2*100	Rset1/Rset2*100	AV	SD	RSD (%)
	Quercetin-3-O-β-D-glucuronide (QG)	100	65.43	75.16	76.07	69.65	71.01	63.74	70.1767	4.98996	7.11056
		1000	80.35	65.11	70.35	79.4	73.26	72.59	73.51	5.70845	7.76555
		10000	83.72	76.94	59.83	70.93	60.34	65.1	69.4767	9.55383	13.7511
				Matrix effect (100%)
Matrix effect			NO.1	NO.2	NO.3	NO.4	NO.5	NO.6
		Conc.(ng/mL)	Rset2/Rstandard*100	Rset2/Rstandard*100	Rset2/Rstandard*100	Rset2/Rstandard*100	Rset2/Rstandard*100	Rset2/Rstandard*100	AV	SD	RSD (%)
	Quercetin (Qr)	65.63	94.58	90.93	92.66	101.5	107.73	93.07	96.745	6.51114	6.73021
		525.00	105.02	113.91	93.17	95.42	109.36	91.53	101.402	9.31532	9.18656
		8400.00	107.44	97.5	113.06	105.21	99.73	105.45	104.732	5.56336	5.31201
			NO.1	NO.2	NO.3	NO.4	NO.5	NO.6
		Conc.(ng/mL)	Rset2/Rstandard*100	Rset2/Rstandard*100	Rset2/Rstandard*100	Rset2/Rstandard*100	Rset2/Rstandard*100	Rset2/Rstandard*100	AV	SD	RSD (%)
	Isoquercitrin (IQ)	48.8	108.72	93.84	103.93	114.06	103.77	96.75	103.512	7.45516	7.20224
		244	109.1	104.31	105.46	109.53	112.79	98.03	106.537	5.15976	4.84318
		976	97.56	105.22	98.31	105.49	107.95	93.7	101.372	5.61786	5.54185
			NO.1	NO.2	NO.3	NO.4	NO.5	NO.6
		Conc.(ng/mL)	Rset2/Rstandard*100	Rset2/Rstandard*100	Rset2/Rstandard*100	Rset2/Rstandard*100	Rset2/Rstandard*100	Rset2/Rstandard*100	AV	SD	RSD (%)
	Quercetin-3-O-β-D-glucuronide (QG)	100	105.43	93.52	117.21	107.39	87.07	96.5	101.187	10.8927	10.765
		1000	97.18	113.6	104.57	94.01	97.33	114.17	103.477	8.77578	8.48093
		10000	109.61	103.42	90.52	114.7	93.92	112.69	104.143	10.05	9.65012
