# Supplementary material for: Pharmacokinetic comparison of quercetin, isoquercitrin, and quercetin-3-O-β-D-glucuronide in rats by HPLC-MS
Source: PeerJ. 2019 Mar 26;7:e6665. doi: 10.7717/peerj.6665 (PMC6440464; doi:10.7717/peerj.6665)
Supplement: Supplemental Information 11 [file peerj-07-6665-s011.zip]

Archive with 2 entries (1 files):
- Supplemental_Data_S1_h/Table S3 raw data stability of the analytes.xlsx
- Supplemental_Data_S1_h/
