# Supplementary material for: Pharmacokinetic comparison of quercetin, isoquercitrin, and quercetin-3-O-β-D-glucuronide in rats by HPLC-MS
Source: PeerJ. 2019 Mar 26;7:e6665. doi: 10.7717/peerj.6665 (PMC6440464; doi:10.7717/peerj.6665)
Supplement: Supplemental Information 11 [file peerj-07-6665-s011.zip › Supplemental_Data_S1_h/Table S3 raw data stability of the analytes.xlsx]

## Sheet: plasma Qr
Short-term stability (25℃ for 12 h)
		NO.1	NO.2	NO.3	NO.4	NO.5
compound	Conc.(ng/mL)	Test Conc.(ng/mL)	Test Conc.(ng/mL)	Test Conc.(ng/mL)	Test Conc.(ng/mL)	Test Conc.(ng/mL)	AV	SD	RSD (%)
Quercetin (Qr)	65.63	57.1572	57.0653	64.3962	62.2632	63.1164	60.7996	3.45171	5.67718
	525.00	478.012	472.868	443.048	442.103	534.082	474.023	37.4259	7.89539
	8400.00	8294.16	7882.56	8019.48	7925.4	7625.52	7949.42	241.719	3.04071
Long-term stability (-80℃ for 15 d)
		NO.1	NO.2	NO.3	NO.4	NO.5
compound	Conc.(ng/mL)	Test Conc.(ng/mL)	Test Conc.(ng/mL)	Test Conc.(ng/mL)	Test Conc.(ng/mL)	Test Conc.(ng/mL)	AV	SD	RSD (%)
Quercetin (Qr)	65.63	54.2432	60.0055	62.0335	66.5423	57.1375	59.9924	4.69763	7.83037
	525.00	493.553	501.007	547.68	448.035	513.293	500.714	36.0225	7.19423
	8400.00	7842.24	9005.64	8321.88	7922.88	6821.64	7982.86	795.741	9.96813
Free-thaw stability (3 free-thaw cycles)
		NO.1	NO.2	NO.3	NO.4	NO.5
compound	Conc.(ng/mL)	Test Conc.(ng/mL)	Test Conc.(ng/mL)	Test Conc.(ng/mL)	Test Conc.(ng/mL)	Test Conc.(ng/mL)	AV	SD	RSD (%)
Quercetin (Qr)	65.63	66.4241	58.7848	57.7675	73.5515	69.7778	65.2612	6.86624	10.5212
	525.00	492.923	484.103	471.66	550.357	560.49	511.907	40.5958	7.93031
	8400.00	7999.32	7943.88	8238.72	9682.68	9292.08	8631.34	801.264	9.28319
Post-preparation stability (4℃ for 24 h)
		NO.1	NO.2	NO.3	NO.4	NO.5
compound	Conc.(ng/mL)	Test Conc.(ng/mL)	Test Conc.(ng/mL)	Test Conc.(ng/mL)	Test Conc.(ng/mL)	Test Conc.(ng/mL)	AV	SD	RSD (%)
Quercetin (Qr)	65.63	58.8504	54.0726	64.7046	64.324	63.2542	61.0412	4.54026	7.43804
	525.00	568.942	459.48	463.103	552.93	586.845	526.26	60.5229	11.5006
	8400.00	6882.12	7943.04	7529.76	8629.32	7229.04	7642.66	675.643	8.84042

## Sheet: plasma IQ
Short-term stability (25℃ for 12 h)
		NO.1	NO.2	NO.3	NO.4	NO.5
compound	Conc.(ng/mL)	Test Conc.(ng/mL)	Test Conc.(ng/mL)	Test Conc.(ng/mL)	Test Conc.(ng/mL)	Test Conc.(ng/mL)	AV	SD	RSD (%)
Isoquercitrin (IQ)	48.8	51.4206	50.1127	53.6995	49.7321	51.2839	51.2498	1.55144	3.02722
	244	224.992	229.238	227.579	250.978	212.085	228.974	14.0295	6.1271
	976	885.525	865.126	936.374	947.501	878.888	902.683	36.7928	4.07594
Long-term stability (-80℃ for 15 d)
		NO.1	NO.2	NO.3	NO.4	NO.5
compound	Conc.(ng/mL)	Test Conc.(ng/mL)	Test Conc.(ng/mL)	Test Conc.(ng/mL)	Test Conc.(ng/mL)	Test Conc.(ng/mL)	AV	SD	RSD (%)
Isoquercitrin (IQ)	48.8	40.6406	40.9774	46.5894	45.8427	43.5882	43.5276	2.71919	6.24705
	244	232.849	226.554	237.436	224.602	213.402	226.969	9.13743	4.02585
	976	1047.44	988.883	924.76	931.397	846.387	947.774	75.3343	7.94856
Free-thaw stability (3 free-thaw cycles)
		NO.1	NO.2	NO.3	NO.4	NO.5
compound	Conc.(ng/mL)	Test Conc.(ng/mL)	Test Conc.(ng/mL)	Test Conc.(ng/mL)	Test Conc.(ng/mL)	Test Conc.(ng/mL)	AV	SD	RSD (%)
Isoquercitrin (IQ)	48.8	49.9468	49.9029	50.6983	48.0826	53.1188	50.3499	1.82284	3.62035
	244	230.751	211.89	256.834	252.003	260.86	242.468	20.6635	8.52218
	976	934.227	1056.62	1064.04	1091.46	998.546	1028.98	62.8508	6.10809
Post-preparation stability (4℃ for 24 h)
		NO.1	NO.2	NO.3	NO.4	NO.5
compound	Conc.(ng/mL)	Test Conc.(ng/mL)	Test Conc.(ng/mL)	Test Conc.(ng/mL)	Test Conc.(ng/mL)	Test Conc.(ng/mL)	AV	SD	RSD (%)
Isoquercitrin (IQ)	48.8	45.2913	43.8858	47.5702	44.3348	45.3352	45.2835	1.42174	3.13965
	244	246.586	233.24	257.981	268.811	271.596	255.643	15.9476	6.23823
	976	857.221	1007.33	922.613	936.472	964.483	937.624	55.3887	5.90735

## Sheet: plasma QG
Short-term stability (25℃ for 12 h)
		NO.1	NO.2	NO.3	NO.4	NO.5
compound	Conc.(ng/mL)	Test Conc.(ng/mL)	Test Conc.(ng/mL)	Test Conc.(ng/mL)	Test Conc.(ng/mL)	Test Conc.(ng/mL)	AV	SD	RSD (%)
Quercetin-3-O-β-D-glucuronide (QG)	100	86.17	83.32	97.85	94.48	84.64	89.292	6.46544	7.24078
	1000	905	917.5	1029.4	991.3	872.8	943.2	64.8459	6.87509
	10000	9717	8935	9106	9353	9562	9334.6	320.241	3.43069
Long-term stability (-80℃ for 15 d)
		NO.1	NO.2	NO.3	NO.4	NO.5
compound	Conc.(ng/mL)	Test Conc.(ng/mL)	Test Conc.(ng/mL)	Test Conc.(ng/mL)	Test Conc.(ng/mL)	Test Conc.(ng/mL)	AV	SD	RSD (%)
Quercetin-3-O-β-D-glucuronide (QG)	100	87.09	91.05	96.73	107.32	110.64	98.566	10.1732	10.3212
	1000	839.7	1104.8	874.4	932.1	956.4	941.48	102.278	10.8635
	10000	10543	10195	11086	9530	8571	9985	971.35	9.7281
Free-thaw stability (3 free-thaw cycles)
		NO.1	NO.2	NO.3	NO.4	NO.5
compound	Conc.(ng/mL)	Test Conc.(ng/mL)	Test Conc.(ng/mL)	Test Conc.(ng/mL)	Test Conc.(ng/mL)	Test Conc.(ng/mL)	AV	SD	RSD (%)
Quercetin-3-O-β-D-glucuronide (QG)	100	105.25	86.98	102.05	100.21	97.34	98.366	6.98311	7.09911
	1000	860.3	851	988.4	1022.1	1052.8	954.92	93.4971	9.7911
	10000	8753	9439	10058	9832	8684	9353.2	620.77	6.63698
Post-preparation stability (4℃ for 24 h)
		NO.1	NO.2	NO.3	NO.4	NO.5
compound	Conc.(ng/mL)	Test Conc.(ng/mL)	Test Conc.(ng/mL)	Test Conc.(ng/mL)	Test Conc.(ng/mL)	Test Conc.(ng/mL)	AV	SD	RSD (%)
Quercetin-3-O-β-D-glucuronide (QG)	100	105.22	101.31	93.07	95.83	90.49	97.184	6.02431	6.19887
	1000	905.7	890.5	1027.4	853.7	876.3	910.72	67.9785	7.46426
	10000	8728	8919	9825	10046	9530	9409.6	569.501	6.05234
